# Supplementary material for: Cyclodextrins Allow the Combination of Incompatible Vancomycin and Ceftazidime into an Ophthalmic Formulation for the Treatment of Bacterial Keratitis
Source: Int J Mol Sci. 2021 Sep 29;22(19):10538. doi: 10.3390/ijms221910538 (PMC8508691; doi:10.3390/ijms221910538)
Supplement: Supplementary file 1 [file ijms-22-10538-s001.zip]

Archive with 3 entries (2 files):
- Supplementary materials_Rev3/
- Supplementary materials_Rev3/Supplementary materials S2 - Raw data.xlsx
- Supplementary materials_Rev3/Supplementary materials S1.pdf
