# Supplementary material for: Cyclodextrins Allow the Combination of Incompatible Vancomycin and Ceftazidime into an Ophthalmic Formulation for the Treatment of Bacterial Keratitis
Source: Int J Mol Sci. 2021 Sep 29;22(19):10538. doi: 10.3390/ijms221910538 (PMC8508691; doi:10.3390/ijms221910538)
Supplement: Supplementary file 1 [file ijms-22-10538-s001.zip › Supplementary materials_Rev3/Supplementary materials S2 - Raw data.xlsx]

## Sheet: RMN
CZ			CZ/CD			Shifts
Peak	ν(F1) [ppm]	Intensity [rel]	Peak	ν(F1) [ppm]	Intensity [rel]
1	8.9879	3.38	1	8.886	1.28	-0.1019
2	8.5996	2.07	2	8.497	0.71	-0.1026
3	8.1187	3.11	3	8.0159	1.23	-0.1028
4	7.0267	11.8	4	6.8899	1.58	-0.1368
5	5.8903	2.79	5	5.7738	0.58	-0.1165
6	5.6001	2.04	6	5.4892	0.45	-0.1109
7	5.4009	1.85	7
8	5.3204	4.2	8
9	3.661	1.89	9
10	3.2683	2.1	10	3.1457	0.42	-0.1226
11	1.5262	15	11	1.4309	5.48	-0.0953
VA			VA/CD			Shifts
Peak	ν(F1) [ppm]	Intensity [rel]	Peak	ν(F1) [ppm]	Intensity
1	7.7674	6.28	1	7.7105	0.04	-0.0569
2	7.6643	4.06	2	7.6018	0.03	-0.0625
3	7.6145	4.07	3	7.519	0.04	-0.0955
4	7.5999	4.07	4
5	7.3437	3.98	5	7.235	0.01	-0.1087
6	7.1943	0.75	6	7.1045	0.02	-0.0898
7	6.9456	0.98	7	6.866	0.01	-0.0796
8	6.5957	0.98	8	6.4902	0.12	-0.1055
9	6.5373	1.13	9	6.4316	0.11	-0.1057
10	6.2562	2.18	10	6.1547	0.01	-0.1015
11	5.6345	15	11
12	5.5804	3.75	12
13	5.479	1.54	13
14	5.3933	1.42	14
15	4.9455	0.86	15
16	4.6325	2.24	16
17	4.3166	1.02	17
18	4.147	0.66	18
19	3.9111	0.6	19
20	3.8417	2.27	20
21	3.725	3.09	21
22	3.5119	1.75	22
23	2.8213	0.74	23	2.7334	0.36	-0.0879
24	2.1199	0.57	24	2.0165	0.06	-0.1034
25	1.8349	2.94	25	1.7631	0.04	-0.0718
26	1.7635	4.02	26	1.6485	0.03	-0.115
27	1.7537	0.67	27
28	1.6298	0.91	28
29	1.6225	0.75	29
30	1.4932	1.41	30	1.4199	0.05	-0.0733
31	1.2193	1.29	31
32	1.2114	1.12	32
34	0.9045	1.85	34	0.8192	0.32	-0.0853

## Sheet: UV-Visible
Average concentrations
MR	15 min		24h		48h
	[C]	%	[C]	%	[C]	%
0	7.04104	14.0821	7.96924	15.9385	5.45903	10.9181
1	9.08474	18.1695	5.917	11.834	4.78158	9.56315
2	26.9858	53.9716	7.70213	15.4043	6.21687	12.4337
3	39.6297	79.2594	10.373	20.746	8.54307	17.0861
4	45.154	90.308	10.9889	21.9778	7.88152	15.763
5	45.7471	91.4942	14.4837	28.9674	11.479	22.958
6	45.3644	90.7288	32.2802	64.5603	20.9633	41.9266
7	48.5305	97.061	42.0406	84.0811	32.2878	64.5756
8	49.2508	98.5016	43.9066	87.8132	40.7415	81.483
9	48.9942	97.9884	47.9367	95.8733	45.1215	90.2429
10	51.0087	102.017	46.5075	93.015	48.6407	97.2814
11	51.3696	102.739	48.5032	97.0064	49.0265	98.0531
Standart deviation
MR	15 min	24h	48h
0	0.37846	3.28846	1.7437
1	1.85646	0.691089	0.293512
2	0.987576	2.21738	0.554953
3	2.27437	4.16647	0.836638
4	1.14833	2.2466	0.275116
5	1.44638	2.94029	1.66675
6	2.07643	0.775024	1.88027
7	4.59747	3.28643	6.0665
8	1.55903	4.84708	6.39917
9	4.58353	3.54873	3.75739
10	6.73636	2.42138	3.55984
11	8.09593	1.44891	4.32855

## Sheet: HPLC
		Effect of filtration
	tests	Before filtration					After filtration					% Loss
		AUC	[C] mg/ml	Average			AUC	[C] mg/ml	Average
CZ Formulation	1	3113564	22.6051	22.5367	SD	0.0673784	3164261	22.9755	22.87	SD	0.113735	-1.47903
	2	3103888	22.5344		IC95%	0.0262383	3151852	22.8849		IC95%	0.0442902
	3	3095128	22.4704		RSD%	0.00298972	3133329	22.7495		RSD%	0.0049731
VA Formulation	1	2336747	21.7004	21.6116	SD	0.0785642	2352071	21.843	21.6929	SD	0.131334	-0.375829
	2	2324161	21.5834		IC95%	0.0305942	2325867	21.5992		IC95%	0.0511436
	3	2320699	21.5511		RSD%	0.00363527	2329862	21.6364		RSD%	0.00605424
		Quantifications at pH7 et pH8
	pH	AUC CZ	[C] CZ mg/mL	AUC VA	[C] VA mg/mL				CZ	VA
Dilution /100	7	6369519	16.7719	1918853	7.16949		pH7, n=3	Average [C]	15661.3	6685.93
Dilution /100	7	5739844	15.1159	1729875	6.45473			SD	961.886	418.907
Dilution /100	7	5732315	15.0961	1724283	6.43358			CI95%	374.574	163.129
Average			15.6613	Average	6.68593			RSD%	0.0614181	0.062655
SD			0.961886	SD	0.418907			relative bias %	-0.373549	-0.732563
CI95%			0.374574	CI95%	0.163129		pH 8, n=6	Average [C]	20687.2	12078.8
Dilution/250	8	2044137	19.1084	1200832	11.1344			SD	1369.6	836.5
Dilution/250	8	2303041	21.5565	1332079	12.3754			CI95%	533.346	325.747
Dilution/250	8	2286137	21.3966	1369214	12.7266			RSD%	0.0662055	0.0692536
Dilution/100	8	5198760	19.5749	3029616	11.3707			relative bias %	-0.172514	-0.516848
Dilution/100	8	5.20045e+06	19.5813	3.16257e+06	11.8735
Dilution/100	8	5202149	19.5877	3295529	12.3764
Average			20.6872	Average	12.0788
SD			1.3696	SD	0.8365
CI95%			0.533346	CI95%	0.325747

## Sheet: DOE 
Exp Name	MR HPβCD (VA)	MR HPγCD (CZ)	Mix pH HPβCD/VA	Mix pH HPγCD/CZ	Mix time HPβCD/VA	Mix time HPγCD/CZ	Final pH	Visual examination	Turbidity	Particles < 10 µm	Particles > 10 µm	Osmolality
N1	0	0	6	4	0.5	0.5	7	9	1000	NA	NA	211
N2	5		3	4	0.5	0.5	7	9	1000	NA	NA	366
N3	0	3	4	8	0.5	0.5	7	9	1000	NA	NA	315
N4	5	3	6	4	0.5	0.5	7	9	1000	NA	NA	633
N5	5	0	6	8	2	0.5	7	9	1000	NA	NA	265
N6	0	3	3	4	2	0.5	7	9	1000	NA	NA	399
N7	5	3	3	8	2	0.5	7.5	9	1000	NA	NA	518
N8	5	0	6	8	0.5	2	7	9	1000	NA	NA	265
N9	0	3	6	6	0.5	2	7	9	1000	NA	NA	327
N10	5	3	3	4	0.5	2	7	8	1000	NA	NA	684
N11	0	0	6	8	2	2	7	9	1000	NA	NA	154
N12	5	0	6	4	2	2	7	9	1000	NA	NA	329
N13	5	0	3	8	2	2	7	9	1000	NA	NA	269
N14	5	3	6	8	2	2	7.5	9	1000	NA	NA	558
N15	0	0	3	8	1	2	7	9	1000	NA	NA	150
N16	5	3	4	6	2	0.5	7.5	3	7.58	4521	953.16	563
N17	2	3	3	8	0.5	2	7.5	9	1000	NA	NA	414
N18	0	1	4	4	1	2	7.5	9	1000	NA	NA	277
N19	0	1	3	8	0.5	1	7.5	9	1000	NA	NA	201
N20	5	0	6	8	0.5	0.5	8.5	3	7.16	6421.33	790.01	300
N21	0	3	3	4	0.5	0.5	8.5	3	6.92	2708.16	673.34	494
N22	5	3	3	8	0.5	0.5	8.5	2	4.57	2509.16	614.67	575
N23	0	0	6	4	2	0.5	8.5	3	7.21	7425.83	1729.17	281
N24	0	0	3	8	2	0.5	8.5	3	4.22	5731.33	865.01	185
N25	5	0	3	4	2	0.5	8.5	3	6.88	3740.5	494.66	403
N26	5	3	4	4	2	0.5	7.5	3	17	6097	863.32	598
N27	0	0	6	8	0.5	2	8.5	3	6.96	3160.33	655.33	182
N28	5	0	6	4	0.5	2	8.5	3	3.09	2804.67	662.84	368
N29	5	0	3	8	0.5	2	8.5	3	3.04	2592.84	358.33	288
N30	5	3	6	8	0.5	2	7.5	9	1000	NA	NA	525
N31	0	0	3	4	2	2	8.5	3	7	3662.16	933.49	260
N32	5	0	6	8	2	2	8.5	3	4.6	2194.33	607.34	291
N33	0	3	6	4	2	2	8.5	3	5.8	2765	604.16	476
N34	0	3	3	8	2	2	8.5	3	6.4	5497.16	1065.66	344
N35	5	3	3	4	2	2	8.5	2	5.88	3022	875.16	693
N36	2	3	6	6	2	2	7.5	3	8.74	9006.17	1630.66	656
N37	0	3	6	8	0.5	0.5	8	3	4.42	3220	665.66	349
N38	5	3	6	4	0.5	0.5	7.5	9	1000	NA	NA	506
N39	5	3	6	4	2	0.5	7.5	3	7.82	5108.67	5247.83	639
N40	5	3	6	4	0.5	2	7.5	3	9.2	7418.67	513.84	610
N41	5	1	6	4	2	2	7.5	9	1000	NA	NA	439
N42	5	1	6	4	2	0.5	7.5	9	1000	NA	NA	440
N43	2	3	6	4	2	0.5	7.5	7	1000	NA	NA	490
N44	2	3	3	4	2	2	7.5	5	512	NA	NA	550
N45	2	1	3	4	2	2	7.5	9	1000	NA	NA	365
N46	2	1	3	4	0.5	0.5	7.5	9	1000	NA	NA	347
N47	2	1	3	4	0.5	0.5	8	3	3.79	5388.5	833.32	382
N48	2	1	6	6	2	2	8	3	3.93	4179.84	1256	311
N49	2	1	3	8	2	2	8	3	6.23	5773	1338.33	289
N50	5	3	3	6	0.5	2	8	3	2.05	1275.5	260.35	533
N51	2	1	3	6	2	0.5	8	3	5.55	3332	561.84	390
N52	2	1	4	8	2	2	8	3	4.05	4340.17	1179.17	284
N53	2	1	6	8	2	2	8	3	3.33	2872.83	7650.01	285
N54	2	1	4	4	0.5	0.5	8	3	3.8	3912	856.33	375
N55	2	1	4	4	2	2	7.5	9	1000	NA	NA	330
N56	2	3	6	4	2	2	7.5	3	4.2	3214.17	1043	473
N57	0	0	6	4	2	2	8	9	1000	NA	NA	225
N58	0	3	6	4	2	2	7.5	7	1000	NA	NA
N59	0	3	6	4	2	2	8	9	1000	NA	NA	409
N60	2	3	6	6	2	0.5	7.5	9	1000	NA	NA	429
N61	5	1	6	8	2	2	7.5	9	1000	NA	NA	367
N62	10	0	3	4	2	0.5	7	9	1000	NA	NA
N63	10	0	6	4	2	0.5	7	9	1000	NA	NA
N64	10	0	3	8	2	0.5	7	9	1000	NA	NA
N65	10	0	6	8	2	0.5	7	9	1000	NA	NA
N66	10	0	3	4	2	0.5	7.5	3	2.76	3704	478.75	458
N67	10	0	6	4	2	0.5	7.5	9	1000	NA	NA
N68	10	0	3	8	2	0.5	7.5	7	692	NA	NA
N69	10	0	6	8	2	0.5	7.5	9	1000	NA	NA
N70	10	0	3	4	2	0.5	8	3	2.62	1502	520.5	508
N71	10	0	6	4	2	0.5	8	3	3.26	1607.75	444.5	751
N72	10	0	3	8	2	0.5	8	3	3.83	2335.5	467.5	899
N73	10	0	6	8	2	0.5	8	3	5.38	3607.75	558	962
N74	5	1	4.5	6	1	1	8	3	2.25	3585.67	490.66	425
N75	5	1	4.5	6	1	1	8	3	2.5	2578	419	441
N76	5	1	4.5	6	1	1	8	3	2.7	4978.17	541.84	447
N77	5	1	4.5	6	1	1	8	3	2	2430.83	512.5	426
N78	5	1	4.5	6	1	1	8	3	2.54	4265.34	727.44	409
N79	0	3	6	8	2	2	7.5	9	1000	NA	NA	300
N80	5	3	3	4	2	0.5	7.5	3	3.5	2135.67	498.01	687
N81	5	3	3	4	2	0.5	7.5	3	3.3	2056.66	740.84	673
N82	5	3	3	4	2	0.5	7.5	9	1000	NA	NA	660
N83	5	3	3	4	2	0.5	8	3	2.35	1572.5	146.32	760
N84	2.7	3	4	6	2	2	7.5	9	1000	NA	NA	443
